# Supplementary material for: Dietary Proline Supplementation Promotes Growth and Development in Weaned Foals by Modulating Gut Microbial Amino Acid Metabolism
Source: Microorganisms. 2025 Nov 14;13(11):2598. doi: 10.3390/microorganisms13112598 (PMC12654596; doi:10.3390/microorganisms13112598)
Supplement: Supplementary file 1 [file microorganisms-13-02598-s001.zip › Table S1.xlsx]

## Sheet: Height.at.Withers_Summary
Linear mixed model fit by REML. t-tests use Satterthwaite's method ['lmerModLmerTest']
Formula: formula
Data: milk_data
REML criterion at convergence: 337
Scaled residuals:
Min 1Q Median 3Q Max
-2.42201 -0.39861 -0.05133 0.49809 2.08363
Random effects:
Groups Name Variance Std.Dev.
Horse_ID (Intercept) 6.980 2.642
Residual 2.036 1.427
Number of obs: 84, groups: Horse_ID, 28
Fixed effects:
Estimate Std. Error df t value Pr(>|t|)
(Intercept) 1.233e+02 1.135e+00 3.275e+01 108.632 < 2e-16 ***
Treatment20 1.074e-12 1.605e+00 3.275e+01 0.000 1.000000
Treatment40 4.286e-01 1.605e+00 3.275e+01 0.267 0.791124
Treatment60 1.429e-01 1.605e+00 3.275e+01 0.089 0.929617
Time30 3.000e+00 7.626e-01 4.800e+01 3.934 0.000269 ***
Time60 5.000e+00 7.626e-01 4.800e+01 6.556 3.53e-08 ***
Treatment20:Time30 7.143e-01 1.079e+00 4.800e+01 0.662 0.510968
Treatment40:Time30 1.286e+00 1.079e+00 4.800e+01 1.192 0.239091
Treatment60:Time30 1.000e+00 1.079e+00 4.800e+01 0.927 0.358476
Treatment20:Time60 1.000e+00 1.079e+00 4.800e+01 0.927 0.358476
Treatment40:Time60 2.714e+00 1.079e+00 4.800e+01 2.517 0.015245 *
Treatment60:Time60 2.857e+00 1.079e+00 4.800e+01 2.649 0.010894 *
---
Signif. codes: 0 ‘***’ 0.001 ‘**’ 0.01 ‘*’ 0.05 ‘.’ 0.1 ‘ ’ 1
Correlation of Fixed Effects:
(Intr) Trtm20 Trtm40 Trtm60 Time30 Time60 T20:T3 T40:T3 T60:T3 T20:T6 T40:T6
Treatment20 -0.707
Treatment40 -0.707 0.500
Treatment60 -0.707 0.500 0.500
Time30 -0.336 0.238 0.238 0.238
Time60 -0.336 0.238 0.238 0.238 0.500
Trtmn20:T30 0.238 -0.336 -0.168 -0.168 -0.707 -0.354
Trtmn40:T30 0.238 -0.168 -0.336 -0.168 -0.707 -0.354 0.500
Trtmn60:T30 0.238 -0.168 -0.168 -0.336 -0.707 -0.354 0.500 0.500
Trtmn20:T60 0.238 -0.336 -0.168 -0.168 -0.354 -0.707 0.500 0.250 0.250
Trtmn40:T60 0.238 -0.168 -0.336 -0.168 -0.354 -0.707 0.250 0.500 0.250 0.500
Trtmn60:T60 0.238 -0.168 -0.168 -0.336 -0.354 -0.707 0.250 0.250 0.500 0.500 0.500

## Sheet: Height.at.Withers_ANOVA
	Sum Sq	Mean Sq	NumDF	DenDF	F value	Pr(>F)
Treatment	3.59783	1.19928	3	24	0.589119	0.628072
Time	621.214	310.607	2	48	152.579	1.57955819087061E-21
Treatment:Time	21.0714	3.5119	6	48	1.72515	0.135487

## Sheet: Height.at.Withers_Contrasts
contrast	Time	estimate	SE	df	t.ratio	p.value
Treatment0 - Treatment20	0	-1.07416e-12	1.60498	32.7452	-6.69265e-13	1
Treatment0 - Treatment40	0	-0.428571	1.60498	32.7452	-0.267026	0.993207
Treatment0 - Treatment60	0	-0.142857	1.60498	32.7452	-0.0890086	0.999742
Treatment20 - Treatment40	0	-0.428571	1.60498	32.7452	-0.267026	0.993207
Treatment20 - Treatment60	0	-0.142857	1.60498	32.7452	-0.0890086	0.999742
Treatment40 - Treatment60	0	0.285714	1.60498	32.7452	0.178017	0.997954
Treatment0 - Treatment20	30	-0.714286	1.60498	32.7452	-0.445043	0.970115
Treatment0 - Treatment40	30	-1.71429	1.60498	32.7452	-1.0681	0.711004
Treatment0 - Treatment60	30	-1.14286	1.60498	32.7452	-0.712069	0.891589
Treatment20 - Treatment40	30	-1	1.60498	32.7452	-0.62306	0.92394
Treatment20 - Treatment60	30	-0.428571	1.60498	32.7452	-0.267026	0.993207
Treatment40 - Treatment60	30	0.571429	1.60498	32.7452	0.356034	0.984254
Treatment0 - Treatment20	60	-1	1.60498	32.7452	-0.62306	0.92394
Treatment0 - Treatment40	60	-3.14286	1.60498	32.7452	-1.95819	0.224474
Treatment0 - Treatment60	60	-3	1.60498	32.7452	-1.86918	0.260769
Treatment20 - Treatment40	60	-2.14286	1.60498	32.7452	-1.33513	0.547878
Treatment20 - Treatment60	60	-2	1.60498	32.7452	-1.24612	0.602762
Treatment40 - Treatment60	60	0.142857	1.60498	32.7452	0.0890086	0.999742

## Sheet: Height.at.Withers_CLD
Treatment	Time	emmean	SE	df	lower.CL	upper.CL	.group
0	0	123.286	1.13489	32.7452	119.8	126.772	a
20	0	123.286	1.13489	32.7452	119.8	126.772	a
60	0	123.429	1.13489	32.7452	119.943	126.914	a
40	0	123.714	1.13489	32.7452	120.228	127.2	a
0	30	126.286	1.13489	32.7452	122.8	129.772	a
20	30	127	1.13489	32.7452	123.514	130.486	a
60	30	127.429	1.13489	32.7452	123.943	130.914	a
40	30	128	1.13489	32.7452	124.514	131.486	a
0	60	128.286	1.13489	32.7452	124.8	131.772	a
20	60	129.286	1.13489	32.7452	125.8	132.772	a
60	60	131.286	1.13489	32.7452	127.8	134.772	a
40	60	131.429	1.13489	32.7452	127.943	134.914	a

## Sheet: Body.Length_Summary
Linear mixed model fit by REML. t-tests use Satterthwaite's method ['lmerModLmerTest']
Formula: formula
Data: milk_data
REML criterion at convergence: 400.1
Scaled residuals:
Min 1Q Median 3Q Max
-2.17033 -0.48804 0.00371 0.50289 2.12134
Random effects:
Groups Name Variance Std.Dev.
Horse_ID (Intercept) 8.581 2.929
Residual 6.400 2.530
Number of obs: 84, groups: Horse_ID, 28
Fixed effects:
Estimate Std. Error df t value Pr(>|t|)
(Intercept) 1.111e+02 1.463e+00 4.347e+01 75.973 < 2e-16 ***
Treatment20 -1.286e+00 2.069e+00 4.347e+01 -0.621 0.537546
Treatment40 -1.000e+00 2.069e+00 4.347e+01 -0.483 0.631271
Treatment60 -1.000e+00 2.069e+00 4.347e+01 -0.483 0.631271
Time30 5.143e+00 1.352e+00 4.800e+01 3.803 0.000404 ***
Time60 8.343e+00 1.352e+00 4.800e+01 6.170 1.38e-07 ***
Treatment20:Time30 1.429e-01 1.912e+00 4.800e+01 0.075 0.940762
Treatment40:Time30 3.651e-14 1.912e+00 4.800e+01 0.000 1.000000
Treatment60:Time30 1.000e+00 1.912e+00 4.800e+01 0.523 0.603441
Treatment20:Time60 2.286e-01 1.912e+00 4.800e+01 0.120 0.905360
Treatment40:Time60 1.371e+00 1.912e+00 4.800e+01 0.717 0.476765
Treatment60:Time60 2.657e+00 1.912e+00 4.800e+01 1.389 0.171107
---
Signif. codes: 0 ‘***’ 0.001 ‘**’ 0.01 ‘*’ 0.05 ‘.’ 0.1 ‘ ’ 1
Correlation of Fixed Effects:
(Intr) Trtm20 Trtm40 Trtm60 Time30 Time60 T20:T3 T40:T3 T60:T3 T20:T6 T40:T6
Treatment20 -0.707
Treatment40 -0.707 0.500
Treatment60 -0.707 0.500 0.500
Time30 -0.462 0.327 0.327 0.327
Time60 -0.462 0.327 0.327 0.327 0.500
Trtmn20:T30 0.327 -0.462 -0.231 -0.231 -0.707 -0.354
Trtmn40:T30 0.327 -0.231 -0.462 -0.231 -0.707 -0.354 0.500
Trtmn60:T30 0.327 -0.231 -0.231 -0.462 -0.707 -0.354 0.500 0.500
Trtmn20:T60 0.327 -0.462 -0.231 -0.231 -0.354 -0.707 0.500 0.250 0.250
Trtmn40:T60 0.327 -0.231 -0.462 -0.231 -0.354 -0.707 0.250 0.500 0.250 0.500
Trtmn60:T60 0.327 -0.231 -0.231 -0.462 -0.354 -0.707 0.250 0.250 0.500 0.500 0.500

## Sheet: Body.Length_ANOVA
	Sum Sq	Mean Sq	NumDF	DenDF	F value	Pr(>F)
Treatment	4.77032	1.59011	3	24	0.248454	0.861619
Time	1248.73	624.366	2	48	97.5572	1.23120741820107E-17
Treatment:Time	17.1876	2.8646	6	48	0.447594	0.843072

## Sheet: Body.Length_Contrasts
contrast	Time	estimate	SE	df	t.ratio	p.value
Treatment0 - Treatment20	0	1.28571	2.06888	43.4736	0.621454	0.924656
Treatment0 - Treatment40	0	1	2.06888	43.4736	0.483353	0.96239
Treatment0 - Treatment60	0	1	2.06888	43.4736	0.483353	0.96239
Treatment20 - Treatment40	0	-0.285714	2.06888	43.4736	-0.138101	0.999045
Treatment20 - Treatment60	0	-0.285714	2.06888	43.4736	-0.138101	0.999045
Treatment40 - Treatment60	0	-1.31006e-14	2.06888	43.4736	-6.33223e-15	1
Treatment0 - Treatment20	30	1.14286	2.06888	43.4736	0.552403	0.945401
Treatment0 - Treatment40	30	1	2.06888	43.4736	0.483353	0.96239
Treatment0 - Treatment60	30	-4.26992e-13	2.06888	43.4736	-2.06388e-13	1
Treatment20 - Treatment40	30	-0.142857	2.06888	43.4736	-0.0690504	0.99988
Treatment20 - Treatment60	30	-1.14286	2.06888	43.4736	-0.552403	0.945401
Treatment40 - Treatment60	30	-1	2.06888	43.4736	-0.483353	0.96239
Treatment0 - Treatment20	60	1.05714	2.06888	43.4736	0.510973	0.95604
Treatment0 - Treatment40	60	-0.371429	2.06888	43.4736	-0.179531	0.997913
Treatment0 - Treatment60	60	-1.65714	2.06888	43.4736	-0.800985	0.853572
Treatment20 - Treatment40	60	-1.42857	2.06888	43.4736	-0.690504	0.90017
Treatment20 - Treatment60	60	-2.71429	2.06888	43.4736	-1.31196	0.560465
Treatment40 - Treatment60	60	-1.28571	2.06888	43.4736	-0.621454	0.924656

## Sheet: Body.Length_CLD
Treatment	Time	emmean	SE	df	lower.CL	upper.CL	.group
20	0	109.857	1.46292	43.4736	105.445	114.27	a
40	0	110.143	1.46292	43.4736	105.73	114.555	a
60	0	110.143	1.46292	43.4736	105.73	114.555	a
0	0	111.143	1.46292	43.4736	106.73	115.555	a
20	30	115.143	1.46292	43.4736	110.73	119.555	a
40	30	115.286	1.46292	43.4736	110.873	119.698	a
0	30	116.286	1.46292	43.4736	111.873	120.698	a
60	30	116.286	1.46292	43.4736	111.873	120.698	a
20	60	118.429	1.46292	43.4736	114.016	122.841	a
0	60	119.486	1.46292	43.4736	115.073	123.898	a
40	60	119.857	1.46292	43.4736	115.445	124.27	a
60	60	121.143	1.46292	43.4736	116.73	125.555	a

## Sheet: Chest.Circumference_Summary
Linear mixed model fit by REML. t-tests use Satterthwaite's method ['lmerModLmerTest']
Formula: formula
Data: milk_data
REML criterion at convergence: 383.9
Scaled residuals:
Min 1Q Median 3Q Max
-1.8132 -0.5516 0.1037 0.6128 1.7407
Random effects:
Groups Name Variance Std.Dev.
Horse_ID (Intercept) 9.260 3.043
Residual 4.558 2.135
Number of obs: 84, groups: Horse_ID, 28
Fixed effects:
Estimate Std. Error df t value Pr(>|t|)
(Intercept) 123.4286 1.4050 37.9301 87.852 < 2e-16 ***
Treatment20 -0.2857 1.9869 37.9301 -0.144 0.886
Treatment40 0.7143 1.9869 37.9301 0.359 0.721
Treatment60 0.1429 1.9869 37.9301 0.072 0.943
Time30 5.0000 1.1411 48.0000 4.382 6.38e-05 ***
Time60 10.8571 1.1411 48.0000 9.514 1.26e-12 ***
Treatment20:Time30 1.1429 1.6138 48.0000 0.708 0.482
Treatment40:Time30 1.2857 1.6138 48.0000 0.797 0.430
Treatment60:Time30 1.4286 1.6138 48.0000 0.885 0.380
Treatment20:Time60 1.5714 1.6138 48.0000 0.974 0.335
Treatment40:Time60 1.8571 1.6138 48.0000 1.151 0.256
Treatment60:Time60 2.4286 1.6138 48.0000 1.505 0.139
---
Signif. codes: 0 ‘***’ 0.001 ‘**’ 0.01 ‘*’ 0.05 ‘.’ 0.1 ‘ ’ 1
Correlation of Fixed Effects:
(Intr) Trtm20 Trtm40 Trtm60 Time30 Time60 T20:T3 T40:T3 T60:T3 T20:T6 T40:T6
Treatment20 -0.707
Treatment40 -0.707 0.500
Treatment60 -0.707 0.500 0.500
Time30 -0.406 0.287 0.287 0.287
Time60 -0.406 0.287 0.287 0.287 0.500
Trtmn20:T30 0.287 -0.406 -0.203 -0.203 -0.707 -0.354
Trtmn40:T30 0.287 -0.203 -0.406 -0.203 -0.707 -0.354 0.500
Trtmn60:T30 0.287 -0.203 -0.203 -0.406 -0.707 -0.354 0.500 0.500
Trtmn20:T60 0.287 -0.406 -0.203 -0.203 -0.354 -0.707 0.500 0.250 0.250
Trtmn40:T60 0.287 -0.203 -0.406 -0.203 -0.354 -0.707 0.250 0.500 0.250 0.500
Trtmn60:T60 0.287 -0.203 -0.203 -0.406 -0.354 -0.707 0.250 0.250 0.500 0.500 0.500

## Sheet: Chest.Circumference_ANOVA
	Sum Sq	Mean Sq	NumDF	DenDF	F value	Pr(>F)
Treatment	5.62408	1.87469	3	24	0.411339	0.746326
Time	2126.17	1063.08	2	48	233.258	1.88890377252936E-25
Treatment:Time	11.7381	1.95635	6	48	0.429256	0.855787

[truncated: 10 more sheets: Chest.Circumference_Contrasts, Chest.Circumference_CLD, Cannon.bone.circumference_Summa, Cannon.bone.circumference_ANOVA, Cannon.bone.circumference_Contr, Cannon.bone.circumference_CLD, Body.Weight_Summary, Body.Weight_ANOVA, Body.Weight_Contrasts, Body.Weight_CLD]
