# Supplementary material for: Dietary Proline Supplementation Promotes Growth and Development in Weaned Foals by Modulating Gut Microbial Amino Acid Metabolism
Source: Microorganisms. 2025 Nov 14;13(11):2598. doi: 10.3390/microorganisms13112598 (PMC12654596; doi:10.3390/microorganisms13112598)
Supplement: Supplementary file 1 [file microorganisms-13-02598-s001.zip › Table S2.xlsx]

## Sheet: ASTU.L_ANOVA
	Sum Sq	Mean Sq	NumDF	DenDF	F value	Pr(>F)
Treatment	3309.15	1103.05	3	24	25.9592	1.04129e-07
Time	6202.11	3101.05	2	24	72.9802	6.28579e-11
Treatment:Time	1354.57	225.762	6	24	5.31308	0.00130966

## Sheet: ASTU.L_Contrasts
contrast	Time	estimate	SE	df	t.ratio	p.value
Treatment0 - Treatment20	0	-2.82333	5.32239	24	-0.530464	0.950814
Treatment0 - Treatment40	0	-4.51667	5.32239	24	-0.848617	0.830725
Treatment0 - Treatment60	0	-4.39667	5.32239	24	-0.826071	0.841571
Treatment20 - Treatment40	0	-1.69333	5.32239	24	-0.318153	0.988571
Treatment20 - Treatment60	0	-1.57333	5.32239	24	-0.295607	0.99078
Treatment40 - Treatment60	0	0.12	5.32239	24	0.0225463	0.999996
Treatment0 - Treatment20	30	-11.5633	5.32239	24	-2.17258	0.159682
Treatment0 - Treatment40	30	-21.3567	5.32239	24	-4.01261	0.100269
Treatment0 - Treatment60	30	-28.3633	5.32239	24	-5.32906	0.000100802
Treatment20 - Treatment40	30	-9.79333	5.32239	24	-1.84003	0.279991
Treatment20 - Treatment60	30	-16.8	5.32239	24	-3.15648	0.0207343
Treatment40 - Treatment60	30	-7.00667	5.32239	24	-1.31645	0.5618
Treatment0 - Treatment20	60	-20	5.32239	24	-3.75771	0.00500978
Treatment0 - Treatment40	60	-28.3833	5.32239	24	-5.33282	9.98632e-05
Treatment0 - Treatment60	60	-45.8067	5.32239	24	-8.60641	4.90021e-08
Treatment20 - Treatment40	60	-8.38333	5.32239	24	-1.57511	0.411012
Treatment20 - Treatment60	60	-25.8067	5.32239	24	-4.8487	0.000334687
Treatment40 - Treatment60	60	-17.4233	5.32239	24	-3.27359	0.0158355

## Sheet: ASTU.L_CLD
Treatment	Time	emmean	SE	df	lower.CL	upper.CL	.group
0	30	259.47	3.7635	24	247.59	271.35	A
20	30	271.033	3.7635	24	259.153	282.913	AB
40	30	280.827	3.7635	24	268.947	292.707	BC
60	30	287.833	3.7635	24	275.953	299.713	C
0	60	270.327	3.7635	24	258.447	282.207	A
20	60	290.327	3.7635	24	278.447	302.207	B
40	60	298.71	3.7635	24	286.83	310.59	B
60	60	316.133	3.7635	24	304.253	328.013	C

## Sheet: TPg.L_ANOVA
	Sum Sq	Mean Sq	NumDF	DenDF	F value	Pr(>F)
Treatment	41.6596	13.8865	3	8	3.6851	0.0622259
Time	129.579	64.7895	2	16	17.1933	0.00010338
Treatment:Time	7.83547	1.30591	6	16	0.346553	0.901655

## Sheet: TPg.L_Contrasts
contrast	Time	estimate	SE	df	t.ratio	p.value
Treatment0 - Treatment20	0	-1.71667	1.61282	23.9439	-1.06439	0.713902
Treatment0 - Treatment40	0	-2.05333	1.61282	23.9439	-1.27313	0.58819
Treatment0 - Treatment60	0	-1.11667	1.61282	23.9439	-0.692368	0.898995
Treatment20 - Treatment40	0	-0.336667	1.61282	23.9439	-0.208744	0.996693
Treatment20 - Treatment60	0	0.6	1.61282	23.9439	0.372019	0.982007
Treatment40 - Treatment60	0	0.936667	1.61282	23.9439	0.580763	0.936898
Treatment0 - Treatment20	30	-2.16	1.61282	23.9439	-1.33927	0.547993
Treatment0 - Treatment40	30	-2.40333	1.61282	23.9439	-1.49014	0.458736
Treatment0 - Treatment60	30	-3.52333	1.61282	23.9439	-2.18458	0.156314
Treatment20 - Treatment40	30	-0.243333	1.61282	23.9439	-0.150874	0.99874
Treatment20 - Treatment60	30	-1.36333	1.61282	23.9439	-0.845309	0.832334
Treatment40 - Treatment60	30	-1.12	1.61282	23.9439	-0.694435	0.898203
Treatment0 - Treatment20	60	-2.98333	1.61282	23.9439	-1.84976	0.275814
Treatment0 - Treatment40	60	-3.43	1.61282	23.9439	-2.12671	0.173432
Treatment0 - Treatment60	60	-3.8	1.61282	23.9439	-2.35612	0.113414
Treatment20 - Treatment40	60	-0.446667	1.61282	23.9439	-0.276947	0.992384
Treatment20 - Treatment60	60	-0.816667	1.61282	23.9439	-0.506359	0.956779
Treatment40 - Treatment60	60	-0.37	1.61282	23.9439	-0.229412	0.995627

## Sheet: ALTU.L_ANOVA
	Sum Sq	Mean Sq	NumDF	DenDF	F value	Pr(>F)
Treatment	40.0833	13.3611	3	24	15.0312	1.02448e-05
Time	110.056	55.0278	2	24	61.9062	3.35738e-10
Treatment:Time	14.1667	2.36111	6	24	2.65625	0.0403905

## Sheet: ALTU.L_Contrasts
contrast	Time	estimate	SE	df	t.ratio	p.value
Treatment0 - Treatment20	0	-0.666667	0.7698	24	-0.866025	0.822143
Treatment0 - Treatment40	0	-0.333333	0.7698	24	-0.433013	0.972198
Treatment0 - Treatment60	0	-0.666667	0.7698	24	-0.866025	0.822143
Treatment20 - Treatment40	0	0.333333	0.7698	24	0.433013	0.972198
Treatment20 - Treatment60	0	-4.88498e-15	0.7698	24	-6.34578e-15	1
Treatment40 - Treatment60	0	-0.333333	0.7698	24	-0.433013	0.972198
Treatment0 - Treatment20	30	-2.33333	0.7698	24	-3.03109	0.0027537
Treatment0 - Treatment40	30	-2.66667	0.7698	24	-3.4641	0.00101319
Treatment0 - Treatment60	30	-3	0.7698	24	-3.89711	0.00356674
Treatment20 - Treatment40	30	-0.333333	0.7698	24	-0.433013	0.972198
Treatment20 - Treatment60	30	-0.666667	0.7698	24	-0.866025	0.822143
Treatment40 - Treatment60	30	-0.333333	0.7698	24	-0.433013	0.972198
Treatment0 - Treatment20	60	-3.66667	0.7698	24	-4.76314	0.000414634
Treatment0 - Treatment40	60	-4	0.7698	24	-5.19615	0.000140393
Treatment0 - Treatment60	60	-4.33333	0.7698	24	-5.62917	4.78766e-05
Treatment20 - Treatment40	60	-0.333333	0.7698	24	-0.433013	0.972198
Treatment20 - Treatment60	60	-0.666667	0.7698	24	-0.866025	0.822143
Treatment40 - Treatment60	60	-0.333333	0.7698	24	-0.433013	0.972198

## Sheet: ALTU.L_CLD
Treatment	Time	emmean	SE	df	lower.CL	upper.CL	.group
0	30	11	0.544331	24	9.28176	12.7182	A
20	30	13.3333	0.544331	24	11.6151	15.0516	B
40	30	13.6667	0.544331	24	11.9484	15.3849	B
60	30	14	0.544331	24	12.2818	15.7182	B
0	60	11.6667	0.544331	24	9.94843	13.3849	A
20	60	15.3333	0.544331	24	13.6151	17.0516	B
40	60	15.6667	0.544331	24	13.9484	17.3849	B
60	60	16	0.544331	24	14.2818	17.7182	B

## Sheet: ALBg.L_ANOVA
	Sum Sq	Mean Sq	NumDF	DenDF	F value	Pr(>F)
Treatment	8.91282	2.97094	3	24	1.64127	0.206222
Time	40.3788	20.1894	2	24	11.1535	0.000375643
Treatment:Time	22.639	3.77317	6	24	2.08446	0.0929702

## Sheet: ALBg.L_Contrasts
contrast	Time	estimate	SE	df	t.ratio	p.value
Treatment0 - Treatment20	0	1.65333	1.09853	24	1.50505	0.450174
Treatment0 - Treatment40	0	1.27	1.09853	24	1.15609	0.659359
Treatment0 - Treatment60	0	1.47667	1.09853	24	1.34422	0.544973
Treatment20 - Treatment40	0	-0.383333	1.09853	24	-0.348952	0.985049
Treatment20 - Treatment60	0	-0.176667	1.09853	24	-0.160821	0.998477
Treatment40 - Treatment60	0	0.206667	1.09853	24	0.188131	0.997571
Treatment0 - Treatment20	30	-0.906667	1.09853	24	-0.825348	0.841913
Treatment0 - Treatment40	30	-1.09667	1.09853	24	-0.998307	0.751781
Treatment0 - Treatment60	30	-1.55	1.09853	24	-1.41098	0.504963
Treatment20 - Treatment40	30	-0.19	1.09853	24	-0.172959	0.998108
Treatment20 - Treatment60	30	-0.643333	1.09853	24	-0.585633	0.935448
Treatment40 - Treatment60	30	-0.453333	1.09853	24	-0.412674	0.975764
Treatment0 - Treatment20	60	-1.29333	1.09853	24	-1.17733	0.646514
Treatment0 - Treatment40	60	-2.07667	1.09853	24	-1.89041	0.258543
Treatment0 - Treatment60	60	-3.79667	1.09853	24	-3.45614	0.0103246
Treatment20 - Treatment40	60	-0.783333	1.09853	24	-0.713076	0.890925
Treatment20 - Treatment60	60	-2.50333	1.09853	24	-2.27881	0.131293
Treatment40 - Treatment60	60	-1.72	1.09853	24	-1.56573	0.416158

[truncated: 65 more sheets: ALBg.L_CLD, TGmmol.L_ANOVA, TGmmol.L_Contrasts, GLUmmol.L_ANOVA, GLUmmol.L_Contrasts, BUNmmol.L_ANOVA, BUNmmol.L_Contrasts, BUNmmol.L_CLD, GH.ng.ml_ANOVA, GH.ng.ml_Contrasts, GH.ng.ml_CLD, S.S.pg.ml_ANOVA, S.S.pg.ml_Contrasts, S.S.pg.ml_CLD, INS.uIU.ml_ANOVA, INS.uIU.ml_Contrasts, INS.uIU.ml_CLD, IGF.1.ng.ml_ANOVA, IGF.1.ng.ml_Contrasts, IGF.1.ng.ml_CLD …]
